# Supplementary material for: Genome Wide Meta-analysis Highlights the Role of Genetic Variation in RARRES2 in the Regulation of Circulating Serum Chemerin
Source: PLoS Genet. 2014 Dec 18;10(12):e1004854. doi: 10.1371/journal.pgen.1004854 (PMC4270463; doi:10.1371/journal.pgen.1004854)
Supplement: S1 Table — Cohort description and methods. (XLS) [file pgen.1004854.s003.xls]

## Sheet: Cohort description and methods
Supplementary Table S1. Cohort description and methods
COHORT	KORA F4	PPP Botnia	Sorbs
Ethnicity	Western European	Finnish	European
Country (Sample source)	Southern Germany	Finland	Germany
Type (Population-based or case-control)	Population-based	Population-based	Population-based
SAMPLES	1814	337	977
EXCLUSIONS	184	0	42
Age [Mean (sd) males / Mean (sd) females], years	60.54 (8.85) / 60.05 (8.71)	57.6 (9.94) / 59.1 (9.39)	47.97 (16.79) / 48.16 (16.23)
BMI [Mean (sd) males / Mean (sd) females], kg/m2	28.20 (4.17) / 24.45 (4.90)	27.4 (3.42) / 27.5 (4.31)	27.22 (3.99) / 26.95 (5.62)
WHR [Mean (sd) males / Mean (sd) females]	0.95 (0.06) / 0.83 (0.07)	0.95 (0.067) / 0.84 (0.066)	0.94 (0.083) / 0.83 (0.078)
Fasting PLASMA glucose [Mean (sd) males / Mean (sd) females], mmol/l	5.42 (1.02) / 5.46 ((1.08)	5.13 (0.49) / 5.04 (0.51)	5.75 (1.28) / 5.42 (1.10)
% Type 2 Diabetes (N)	9.65% (175)	0	11.55% (108)
chemerin [Mean (sd) males / Mean (sd) females], ng/ml	161.83 (49.95) / 174.78 (51.02)	198.8 (58.3) / 218.5 (71.1)	116.64 (36.52) / 128.02 (44.70)
GENOTYPING
Genotyping platform & SNP panel	Affymetrix 6.0	Affymetrix GeneChip® Human Mapping 500K Array Set	Affymetrix6.0 (N=494), Affymetrix GeneChip® Human Mapping 500K Array Set (N=483)
Genotyping centre	Helmholtz Genome Analysis Center	Broad Institute	ATLAS Biolabs GmbH Berlin, ICCR University of Leipzig
Genotyping calling algorithm	Birdseed 2	BRLMM	Birdseed, BRLMM
SAMPLE QC
Call rate [filter detail / N individuals excluded]	≥ 0.93	≥ 95% / 0	≥ 90% / 0
Heterozygosity [filter detail / N individuals excluded]	none	NA	NA
Ethnic outliers excluded	none	0	3
Other exclusions	none	Sequenom fingerprint profile check, gender check, cryptic first degree relatives	none
Individuals for analysis	1630	337	824
SNP QC (prior to imputation)
MAF [filter detail / N SNPs excluded]	none	1% / 69696	none
HWE [filter detail / N SNPs excluded]	none	P > 1e-06 / 5775	none
Call rate [filter detail / N SNPs excluded]	none	>95% / 34532	none
Other	none	map to multiple locations in the genome	ambigous mapping between 500k, 6.0, HapMap
SNP number in QC'd dataset	909622	386731	880636
IMPUTATION STATS
Reference Panel	HapMap Phase 2 CEU	HapMap Phase 2 CEU	HapMap2, r24, b36
Imputation software	IMPUTE v0.4.2	MACH	IMPUTE v2.1.2
Imputation quality metrics	r2.hat metrics ≥ 0.40	Rsq > 0.3	info>0.3
Other SNP QC filters applied?		Effallelefreq > 0.01, pHWE > 10^-6	platform-wise call rate > 95%, pHWE>10^-6, MAF > 0.01, AF difference <0.1 for measured SNPs
DATA ANALYSIS
Number of SNPs in analysis / N imputed	2743205 / 1833583	2,391,362 / 2,013,230	2,398,111 / 1,760,444
Adjustments	age, sex, BMI	age, sex and BMI	age, sex, BMI, relatedness structure
Analysis method	linear regression analysis	Linear regression	linear mixed-model regression
Software for analysis	SNPTEST v2.1.0	PLINK and probABEL	R, GenABEL
REFERENCES
Reference cohort	1 Wichmann, H.E., et al., KORA-gen-resource for population genetics, controls and a broad spectrum of disease phenotypes. Gesundheitswesen, 2005. 67 Suppl 1: p. S26-30.	Diabetes Genetics Initiative, DGI	PMID: 21559053, PMID: 21798003
Reference GWAS		PMID: 17463246	PMID: 19729412, PMID: 22907691
Website	http://www.helmholtz-muenchen.de/en/kora-en/kora-homepage/index.html	http://www.broadinstitute.org/diabetes
