# Supplementary material for: Genome Wide Meta-analysis Highlights the Role of Genetic Variation in RARRES2 in the Regulation of Circulating Serum Chemerin
Source: PLoS Genet. 2014 Dec 18;10(12):e1004854. doi: 10.1371/journal.pgen.1004854 (PMC4270463; doi:10.1371/journal.pgen.1004854)
Supplement: S2 Table — Association of SNPs with chemerin. (XLSX) [file pgen.1004854.s004.xlsx]

## Sheet: Supplement_all
Supplementary Table S2. Association of SNPs with chemerin
			Alleles		Sorbs cohort											KORA								Botnia								Combined - fixed effect model			Combined - random effect model
SNPID	Chr.	Position	coding	non-coding	typed (500k)	call rate (500k)	pHWE (500k)	typed (6.0)	call rate (6.0)	pHWE (6.0)	allele frequency	r2 with rs7806429	Beta coefficient	SE	p-value	typed	call rate	pHWE	allele frequency	r2 with rs7806429	Beta coefficient	SE	p-value	typed	call rate	pHWE	allele frequency	r2 with rs7806429	Beta coefficient	SE	p-value	Beta coefficient	SE	p-value	Beta coefficient	SE	p-value	Q	pQ
rs347593	3	11223957	G	C	0	NA	NA	0	NA	NA	0.846	NA	0.0442	0.0219	0.0439	0	NA	NA	0.818	NA	0.054	0.0139	0.000104	0	NA	NA	0.828	NA	0.0723	0.0309	0.0187	0.0538	0.011	9.43e-07	0.0538	0.011	9.43e-07	0.564	0.754
rs2594989	3	11291143	T	C	0	NA	NA	1	1	0.217	0.859	NA	0.0619	0.022	0.00504	1	0.995	0.857	0.819	NA	0.049	0.0132	0.000234	0	NA	NA	0.83	NA	0.0501	0.0301	0.0939	0.052	0.0106	9.08e-07	0.052	0.0106	9.08e-07	0.243	0.886
rs7781827	7	149639791	T	C	0	NA	NA	0	NA	NA	0.752	1	-0.0775	0.0183	2.47e-05	0	NA	NA	0.718	0.929	-0.07	0.0118	3.94e-09	0	NA	NA	0.669	0.999	-0.0332	0.0244	0.17	-0.0665	0.00918	4.26e-13	-0.0659	0.0102	8.39e-11	2.28	0.319
rs17837498	7	149640612	G	A	0	NA	NA	0	NA	NA	0.247	1	0.0776	0.0183	2.46e-05	0	NA	NA	0.282	0.929	0.07	0.0117	3.89e-09	0	NA	NA	0.332	0.999	0.0327	0.0241	0.172	0.0664	0.00912	3.31e-13	0.0656	0.0104	2.88e-10	2.39	0.303
rs11975886	7	149641295	G	A	0	NA	NA	0	NA	NA	0.752	1	-0.0774	0.0183	2.47e-05	0	NA	NA	0.718	0.929	-0.07	0.0117	3.89e-09	0	NA	NA	0.668	0.999	-0.0326	0.0239	0.171	-0.0663	0.00911	3.38e-13	-0.0654	0.0105	4.57e-10	2.42	0.298
rs7806429	7	149644326	T	C	0	NA	NA	1	1	0.105	0.753	1	-0.0774	0.0182	2.48e-05	1	0.993	0.0374	0.721	1	-0.071	0.0114	6.87e-10	0	NA	NA	0.667	1	-0.0324	0.0238	0.17	-0.0669	0.00896	7.79e-14	-0.0658	0.0107	7.16e-10	2.53	0.282
rs7788316	7	149644928	T	A	0	NA	NA	0	NA	NA	0.247	1	0.0777	0.0183	2.38e-05	0	NA	NA	0.283	0.924	0.069	0.0117	5.96e-09	0	NA	NA	0.333	1	0.0322	0.0237	0.172	0.0656	0.0091	5.63e-13	0.0647	0.0106	1.13e-09	2.47	0.29
rs2159236	7	149648147	G	A	0	NA	NA	0	NA	NA	0.241	0.973	0.0826	0.0184	7.79e-06	0	NA	NA	0.272	0.802	0.057	0.0116	1.19e-06	0	NA	NA	0.329	0.995	0.0307	0.023	0.18	0.059	0.00902	6.14e-11	0.0588	0.0122	1.32e-06	3.12	0.21
rs2108854	7	149648341	T	C	1	0.998	1	1	1	0.096	0.759	0.973	-0.0824	0.0183	7.75e-06	1	0.994	0.608	0.729	0.8	-0.056	0.0116	1.55e-06	1	1	0.712	0.671	0.995	-0.0304	0.0229	0.185	-0.0583	0.00901	9.73e-11	-0.0581	0.0123	2.1e-06	3.18	0.204
rs11767726	7	149649029	T	G	1	0.996	0.903	1	1	0.096	0.241	0.973	0.0824	0.0183	7.75e-06	1	0.992	0.0374	0.272	0.799	0.057	0.0116	1.15e-06	1	1	0.712	0.329	0.995	0.0304	0.0229	0.185	0.0589	0.00901	6.24e-11	0.0586	0.0122	1.5e-06	3.15	0.207
rs2108852	7	149650561	T	C	0	NA	NA	0	NA	NA	0.758	0.973	-0.0822	0.0183	8.28e-06	0	NA	NA	0.727	0.802	-0.056	0.0116	1.38e-06	0	NA	NA	0.67	0.995	-0.0306	0.0229	0.178	-0.0583	0.00901	1e-10	-0.0581	0.0121	1.71e-06	3.13	0.209
rs1962004	7	149651314	G	A	0	NA	NA	0	NA	NA	0.758	0.973	-0.0821	0.0183	8.7e-06	0	NA	NA	0.727	0.802	-0.056	0.0116	1.37e-06	0	NA	NA	0.67	0.941	-0.0307	0.0229	0.177	-0.0583	0.00901	1.02e-10	-0.0581	0.0121	1.47e-06	3.09	0.213
rs1983440	7	149654874	G	C	0	NA	NA	0	NA	NA	0.762	0.881	-0.0701	0.0187	0.000187	0	NA	NA	0.731	0.769	-0.059	0.0116	4.68e-07	0	NA	NA	0.673	0.99	-0.0304	0.023	0.183	-0.0571	0.00906	2.97e-10	-0.0571	0.00906	2.97e-10	1.82	0.403
rs4554381	7	149656500	G	A	0	NA	NA	0	NA	NA	0.762	0.88	-0.0699	0.0187	0.000193	0	NA	NA	0.731	0.796	-0.059	0.0116	4.7e-07	0	NA	NA	0.673	0.986	-0.0305	0.023	0.182	-0.057	0.00906	3.02e-10	-0.057	0.00906	3.02e-10	1.8	0.406
rs11764936	7	149656848	T	G	0	NA	NA	0	NA	NA	0.219	0.886	0.0764	0.0202	0.000172	0	NA	NA	0.25	0.764	0.063	0.0125	4.26e-07	0	NA	NA	0.307	0.936	0.0319	0.0244	0.189	0.061	0.00975	3.86e-10	0.061	0.00975	3.86e-10	1.98	0.371
rs10952250	7	149656899	T	C	0	NA	NA	0	NA	NA	0.762	0.88	-0.0699	0.0187	0.000194	0	NA	NA	0.731	0.769	-0.059	0.0116	4.7e-07	0	NA	NA	0.673	0.985	-0.0306	0.023	0.18	-0.0571	0.00906	2.98e-10	-0.0571	0.00906	2.98e-10	1.78	0.41
rs10247016	7	149657102	G	C	0	NA	NA	0	NA	NA	0.315	0.639	0.0662	0.019	0.000537	0	NA	NA	0.369	0.562	0.048	0.0108	1.12e-05	0	NA	NA	0.366	0.872	0.0275	0.0249	0.265	0.0492	0.00879	2.13e-08	0.0492	0.00879	2.13e-08	1.53	0.466
rs11769348	7	149657686	T	C	0	NA	NA	1	1	0.0359	0.763	0.878	-0.0699	0.0187	0.000191	1	0.982	0.0621	0.733	0.728	-0.057	0.0117	1.24e-06	0	NA	NA	0.673	0.936	-0.0311	0.023	0.175	-0.0559	0.0091	8.19e-10	-0.0559	0.0091	8.19e-10	1.7	0.427
rs3735171	7	149664815	G	A	0	NA	NA	0	NA	NA	0.237	0.877	0.0681	0.0187	0.000292	0	NA	NA	0.271	0.785	0.062	0.0117	1.52e-07	0	NA	NA	0.326	0.929	0.0309	0.0231	0.179	0.0585	0.00912	1.39e-10	0.0585	0.00912	1.39e-10	1.75	0.417
rs3735170	7	149665117	T	C	0	NA	NA	0	NA	NA	0.762	0.877	-0.068	0.0187	0.000292	0	NA	NA	0.729	0.785	-0.062	0.0117	1.52e-07	0	NA	NA	0.675	0.929	-0.0307	0.0232	0.183	-0.0585	0.00912	1.43e-10	-0.0585	0.00912	1.43e-10	1.76	0.414
rs3735169	7	149665311	G	A	0	NA	NA	0	NA	NA	0.237	0.877	0.0681	0.0187	0.000292	0	NA	NA	0.271	0.785	0.062	0.0117	1.51e-07	0	NA	NA	0.325	0.928	0.0304	0.0232	0.187	0.0585	0.00912	1.48e-10	0.0585	0.00912	1.48e-10	1.79	0.408
rs1047575	7	149666433	G	C	0	NA	NA	0	NA	NA	0.247	0.849	0.074	0.0197	0.000182	0	NA	NA	0.292	0.722	0.059	0.0117	5.54e-07	0	NA	NA	0.341	0.856	0.0293	0.0239	0.218	0.0578	0.00927	4.66e-10	0.0577	0.00953	1.42e-09	2.07	0.356
rs10278590	7	149666459	T	G	0	NA	NA	0	NA	NA	0.589	0.638	-0.0848	0.0201	2.68e-05	0	NA	NA	0.539	0.426	-0.044	0.0117	0.000183	0	NA	NA	0.549	NA	-0.0298	0.0272	0.27	-0.0512	0.00948	6.4e-08	-0.0533	0.0147	0.000274	3.7	0.157
rs17173617	7	149668956	G	C	0	NA	NA	0	NA	NA	0.764	0.85	-0.0674	0.0188	0.000343	0	NA	NA	0.724	0.736	-0.064	0.0116	4.2e-08	0	NA	NA	0.679	0.909	-0.0265	0.0235	0.256	-0.0591	0.0091	8.27e-11	-0.0584	0.0101	6.38e-09	2.28	0.321
rs3735167	7	149670488	T	C	0	NA	NA	0	NA	NA	0.235	0.847	0.0675	0.0188	0.000344	0	NA	NA	0.276	0.736	0.064	0.0116	4.05e-08	0	NA	NA	0.319	0.92	0.026	0.0235	0.266	0.059	0.0091	8.8e-11	0.0582	0.0103	1.45e-08	2.34	0.31
rs6964110	7	149672769	T	G	0	NA	NA	1	0.998	0.0244	0.762	0.825	-0.0669	0.0186	0.000342	1	0.985	0.307	0.725	0.72	-0.066	0.0116	1.55e-08	0	NA	NA	0.681	0.915	-0.0238	0.0233	0.305	-0.0597	0.00907	4.52e-11	-0.0578	0.0115	4.87e-07	2.79	0.247
rs9640161	7	149676843	C	A	0	NA	NA	0	NA	NA	0.682	0.593	-0.066	0.0184	0.000354	0	NA	NA	0.621	0.463	-0.047	0.0106	1.26e-05	0	NA	NA	0.63	0.811	-0.0182	0.0246	0.457	-0.0475	0.0086	3.3e-08	-0.0473	0.01	2.23e-06	2.38	0.304
rs10259796	7	149681360	T	C	0	NA	NA	0	NA	NA	0.746	0.776	-0.0707	0.0194	0.00028	0	NA	NA	0.706	0.727	-0.066	0.0118	3.02e-08	0	NA	NA	0.65	0.779	-0.0124	0.0234	0.593	-0.0586	0.00925	2.48e-10	-0.0537	0.0156	0.000582	4.65	0.0977
rs17173681	7	149690347	T	C	1	0.992	0.627	1	1	0.181	0.251	0.551	0.0683	0.0179	0.000143	1	0.988	1	0.294	0.691	0.059	0.0113	2.08e-07	1	0.991	0.0931	0.353	0.815	0.00981	0.0219	0.654	0.0532	0.00875	1.18e-09	0.0491	0.015	0.00103	4.87	0.0876
rs7800196	7	149692467	G	C	0	NA	NA	0	NA	NA	0.255	0.55	0.0696	0.018	0.00012	0	NA	NA	0.3	0.655	0.06	0.0114	1.74e-07	0	NA	NA	0.363	0.848	0.01	0.0222	0.649	0.0543	0.00884	8.14e-10	0.0501	0.0152	0.000982	4.91	0.0859
rs6946097	7	149695799	T	C	0	NA	NA	0	NA	NA	0.312	0.469	0.0725	0.0174	3.44e-05	0	NA	NA	0.345	0.521	0.052	0.0112	4.04e-06	0	NA	NA	0.391	0.753	0.00568	0.0222	0.796	0.0499	0.00867	8.67e-09	0.0464	0.016	0.00373	5.62	0.0602
rs1051760	7	149701563	G	A	0	NA	NA	0	NA	NA	0.317	0.434	0.0697	0.0171	5.26e-05	0	NA	NA	0.346	0.503	0.05	0.0111	6.53e-06	0	NA	NA	0.402	0.779	0.000882	0.0217	0.967	0.0472	0.00856	3.63e-08	0.043	0.0166	0.00969	6.26	0.0437
rs1051764	7	149701596	T	C	0	NA	NA	0	NA	NA	0.683	0.434	-0.0696	0.0171	5.25e-05	0	NA	NA	0.654	0.503	-0.05	0.0111	6.53e-06	0	NA	NA	0.6	0.778	-0.00089	0.0219	0.967	-0.0473	0.00857	3.49e-08	-0.0431	0.0166	0.00927	6.19	0.0453
rs6971465	7	149705927	T	C	0	NA	NA	0	NA	NA	0.273	0.398	0.065	0.0188	0.000579	0	NA	NA	0.307	NA	0.052	0.0124	3.25e-05	0	NA	NA	0.392	0.656	0.00111	0.0239	0.963	0.0472	0.0095	6.88e-07	0.0433	0.0159	0.00645	4.72	0.0946
rs8027521	15	52043550	T	C	0	NA	NA	0	NA	NA	0.498	NA	-0.0667	0.0153	1.53e-05	0	NA	NA	0.475	NA	-0.023	0.0105	0.0286	0	NA	NA	0.489	NA	-0.0571	0.0212	0.00711	-0.0397	0.00802	7.47e-07	-0.0463	0.0155	0.00278	6.19	0.0452
rs1478175	15	52044018	T	A	0	NA	NA	0	NA	NA	0.497	NA	-0.0665	0.0153	1.62e-05	0	NA	NA	0.475	NA	-0.023	0.0105	0.0283	0	NA	NA	0.489	NA	-0.0571	0.0212	0.00707	-0.0396	0.00802	7.71e-07	-0.0462	0.0154	0.00274	6.16	0.0461
Inflation factor of all single studies where negligible (maximum λ = 1.014). No inflation of meta-analysis results was observed (λ = 0.99). Position of SNPs given relative to HapMap2 CEU, Release 24, dbSNP-build 126, NCBI 36 as reference panel. Effect directions given for the coding allele.
Chr: chromosome; SE: standard error; pHWE: p-value of Hardy-Weinberg equilibrium test. For the assessment of heterogeneity, we present Q-statistics (Q) and corresponding p-values (pQ).

## Sheet: Supplement_male
			Alleles		Allele frequency			Sorbs cohort			KORA			PPP-Botnia			Combined - fixed effect model			Combined -random effect model
SNPID	Chr.	Position	coding	non-coding	Sorbs cohort	KORA	PPP-Botnia	Beta coefficient	SE	p-value	Beta coefficient	SE	p-value	Beta coefficient	SE	p-value	Beta coefficient	SE	p-value	Beta coefficient	SE	p-value	Q	pQ
rs347593	3	11223957	G	C	0.846	0.822	0.822	0.0492	0.0328	0.134	0.051	0.0209	0.0144	0.026	0.0429	0.539	0.0469	0.0163	0.00405	0.0469	0.0163	0.00405	0.281	0.869
rs2594989	3	11291143	T	C	0.859	0.824	0.814	0.0573	0.0334	0.0869	0.05	0.0198	0.0115	0.0191	0.0397	0.627	0.0467	0.0157	0.00284	0.0467	0.0157	0.00284	0.61	0.737
rs7781827	7	149639791	T	C	0.752	0.719	0.664	-0.0684	0.0293	0.0203	-0.091	0.018	6.51e-07	-0.0169	0.0332	0.608	-0.0727	0.0139	1.77e-07	-0.0655	0.021	0.00182	3.87	0.145
rs17837498	7	149640612	G	A	0.247	0.281	0.337	0.0684	0.0294	0.0204	0.09	0.018	6.43e-07	0.0169	0.0329	0.603	0.0719	0.0139	2.3e-07	0.0651	0.0208	0.00174	3.81	0.149
rs11975886	7	149641295	G	A	0.752	0.719	0.663	-0.0683	0.0293	0.0203	-0.09	0.018	6.41e-07	-0.0169	0.0326	0.601	-0.0718	0.0139	2.35e-07	-0.0649	0.0209	0.00187	3.86	0.145
rs7806429	7	149644326	T	C	0.753	0.722	0.662	-0.0681	0.0293	0.0206	-0.095	0.0174	6.35e-08	-0.0168	0.0324	0.6	-0.0753	0.0136	2.9e-08	-0.0661	0.0226	0.00344	4.58	0.101
rs7788316	7	149644928	T	A	0.247	0.282	0.338	0.0688	0.0294	0.0198	0.089	0.018	9.28e-07	0.0168	0.0323	0.599	0.0711	0.0139	2.96e-07	0.0645	0.0207	0.0018	3.81	0.149
rs2159236	7	149648147	G	A	0.241	0.272	0.335	0.0807	0.0296	0.00668	0.076	0.0179	2.48e-05	0.0164	0.0315	0.599	0.0655	0.0138	1.98e-06	0.0626	0.0181	0.00053	3.04	0.219
rs2108854	7	149648341	T	C	0.759	0.729	0.664	-0.0805	0.0295	0.00663	-0.075	0.0178	3.04e-05	-0.016	0.0313	0.609	-0.0647	0.0137	2.28e-06	-0.0619	0.018	0.000571	3.04	0.219
rs11767726	7	149649029	T	G	0.241	0.271	0.336	0.0805	0.0295	0.00663	0.075	0.0178	2.83e-05	0.016	0.0313	0.609	0.0647	0.0137	2.28e-06	0.0619	0.018	0.000571	3.04	0.219
rs2108852	7	149650561	T	C	0.758	0.728	0.664	-0.0802	0.0295	0.00692	-0.075	0.0178	2.85e-05	-0.0162	0.0313	0.601	-0.0647	0.0137	2.34e-06	-0.0619	0.0179	0.000537	3.01	0.222
rs1962004	7	149651314	G	A	0.758	0.728	0.664	-0.0799	0.0295	0.00713	-0.075	0.0178	2.85e-05	-0.0162	0.0313	0.602	-0.0647	0.0137	2.39e-06	-0.0619	0.0178	0.000525	2.99	0.224
rs1983440	7	149654874	G	C	0.762	0.733	0.666	-0.057	0.0301	0.059	-0.075	0.0178	2.47e-05	-0.0134	0.0316	0.669	-0.0594	0.0138	1.65e-05	-0.0555	0.0176	0.00162	2.88	0.237
rs4554381	7	149656500	G	A	0.762	0.733	0.666	-0.0567	0.03	0.0598	-0.075	0.0178	2.48e-05	-0.0135	0.0316	0.667	-0.0593	0.0138	1.66e-05	-0.0555	0.0176	0.0016	2.88	0.237
rs11764936	7	149656848	T	G	0.219	0.249	0.312	0.0651	0.0325	0.0458	0.081	0.019	2.58e-05	0.0143	0.0338	0.67	0.0649	0.0148	1.1e-05	0.0606	0.0192	0.00157	2.96	0.228
rs10952250	7	149656899	T	C	0.762	0.733	0.666	-0.0567	0.03	0.06	-0.075	0.0178	2.48e-05	-0.0135	0.0316	0.666	-0.0594	0.0138	1.66e-05	-0.0555	0.0176	0.00158	2.87	0.238
rs10247016	7	149657102	G	C	0.315	0.377	0.373	0.0461	0.0306	0.133	0.065	0.0167	0.000108	0.00621	0.0339	0.853	0.052	0.0135	0.000112	0.0491	0.0159	0.00204	2.46	0.292
rs11769348	7	149657686	T	C	0.763	0.733	0.665	-0.0568	0.03	0.0589	-0.076	0.018	2.9e-05	-0.0141	0.0317	0.652	-0.0599	0.0139	1.58e-05	-0.0561	0.0177	0.00155	2.89	0.236
rs3735171	7	149664815	G	A	0.237	0.269	0.333	0.0566	0.0301	0.0608	0.079	0.0178	9.7e-06	0.0147	0.0319	0.641	0.0621	0.0138	6.88e-06	0.0572	0.0185	0.00205	3.13	0.209
rs3735170	7	149665117	T	C	0.762	0.731	0.668	-0.0564	0.03	0.061	-0.079	0.0178	9.68e-06	-0.0146	0.032	0.644	-0.0621	0.0138	6.89e-06	-0.0572	0.0185	0.00204	3.13	0.209
rs3735169	7	149665311	G	A	0.237	0.269	0.331	0.0566	0.0301	0.0609	0.079	0.0178	9.67e-06	0.0143	0.0321	0.652	0.0621	0.0138	6.99e-06	0.0571	0.0186	0.00218	3.15	0.207
rs1047575	7	149666433	G	C	0.247	0.29	0.345	0.0649	0.0315	0.0403	0.076	0.018	2.79e-05	0.00984	0.0331	0.763	0.0616	0.0141	1.32e-05	0.057	0.019	0.00268	3.09	0.213
rs10278590	7	149666459	T	G	0.589	0.534	0.541	-0.0844	0.0319	0.00854	-0.06	0.0181	0.000992	-0.00437	0.0373	0.906	-0.0565	0.0145	9.75e-05	-0.055	0.0184	0.00285	2.75	0.253
rs17173617	7	149668956	G	C	0.764	0.727	0.674	-0.0543	0.03	0.0718	-0.083	0.0176	3.24e-06	-0.00922	0.0326	0.775	-0.0637	0.0138	3.72e-06	-0.0554	0.0216	0.0102	4.08	0.13
rs3735167	7	149670488	T	C	0.235	0.273	0.324	0.0543	0.0301	0.0722	0.083	0.0176	3.13e-06	0.00829	0.0327	0.798	0.0636	0.0138	3.94e-06	0.055	0.0218	0.0117	4.17	0.125
rs6964110	7	149672769	T	G	0.762	0.728	0.678	-0.0553	0.0297	0.0638	-0.087	0.0176	1.13e-06	-0.00825	0.0325	0.798	-0.0661	0.0137	1.49e-06	-0.0563	0.0231	0.0148	4.69	0.096
rs9640161	7	149676843	C	A	0.682	0.615	0.625	-0.0493	0.0296	0.0965	-0.067	0.0163	4.76e-05	0.00132	0.0341	0.969	-0.0532	0.0132	5.36e-05	-0.0469	0.0188	0.0127	3.28	0.194
rs10259796	7	149681360	T	C	0.746	0.709	0.648	-0.0655	0.031	0.035	-0.086	0.018	2.04e-06	0.00028	0.0322	0.993	-0.0653	0.014	3.12e-06	-0.0551	0.0254	0.03	5.46	0.0652
rs17173681	7	149690347	T	C	0.251	0.295	0.354	0.0715	0.0283	0.0118	0.078	0.0171	6.03e-06	-5.74e-05	0.03	0.998	0.0615	0.0131	2.94e-06	0.0538	0.0232	0.0201	5.25	0.0724
rs7800196	7	149692467	G	C	0.255	0.301	0.365	0.0702	0.0286	0.0146	0.078	0.0174	8.49e-06	-0.00518	0.0305	0.864	0.0602	0.0134	6.6e-06	0.0516	0.0246	0.0359	5.74	0.0566
rs6946097	7	149695799	T	C	0.312	0.349	0.396	0.0557	0.028	0.0471	0.063	0.0171	0.000259	-0.0133	0.031	0.665	0.0475	0.0132	0.000323	0.0401	0.0221	0.0695	4.73	0.094
rs1051760	7	149701563	G	A	0.317	0.349	0.407	0.0509	0.0277	0.0671	0.06	0.017	0.000413	-0.0226	0.0305	0.454	0.0427	0.0131	0.00111	0.0338	0.024	0.159	5.69	0.0582
rs1051764	7	149701596	T	C	0.683	0.651	0.596	-0.0509	0.0277	0.0671	-0.06	0.017	0.000413	0.0225	0.0307	0.459	-0.0428	0.0131	0.00107	-0.034	0.0239	0.155	5.61	0.0606
rs6971465	7	149705927	T	C	0.273	0.31	0.383	0.056	0.0302	0.0645	0.075	0.0191	0.0001	-0.016	0.0333	0.627	0.0532	0.0145	0.000251	0.0433	0.0262	0.0993	5.61	0.0604
rs8027521	15	52043550	T	C	0.498	0.471	0.494	-0.0536	0.0231	0.0206	-0.027	0.0159	0.086	-0.0156	0.0292	0.589	-0.0322	0.0119	0.00707	-0.0322	0.0119	0.00707	1.29	0.525
rs1478175	15	52044018	T	A	0.497	0.47	0.494	-0.0533	0.0231	0.0216	-0.027	0.0159	0.0852	-0.0157	0.0292	0.588	-0.0321	0.0119	0.00726	-0.0321	0.0119	0.00726	1.26	0.533
Inflation factor of all single studies where negligible (maximum λ = 1.014). No inflation of meta-analysis results was observed (λ = 0.99). Position of SNPs given relative to HapMap2 CEU, Release 24, dbSNP-build 126, NCBI 36 as reference panel. Effect directions given for the coding allele.
Chr: chromosome; SE: standard error. For the assessment of heterogeneity, we present Q-statistics (Q) and corresponding p-values (pQ).

## Sheet: Supplement_female
			Alleles		Allele frequency			Sorbs cohort			KORA			PPP-Botnia			Combined - fixed effect model			Combined -random effect model
SNPID	Chr.	Position	coding	non-coding	Sorbs cohort	KORA	PPP-Botnia	Beta coefficient	SE	p-value	Beta coefficient	SE	p-value	Beta coefficient	SE	p-value	Beta coefficient	SE	p-value	Beta coefficient	SE	p-value	Q	pQ
rs347593	3	11223957	G	C	0.846	0.815	0.835	0.0375	0.0286	0.191	0.055	0.0184	0.00267	0.118	0.0443	0.00745	0.0572	0.0146	8.94e-05	0.0584	0.017	0.000604	2.41	0.299
rs2594989	3	11291143	T	C	0.859	0.814	0.85	0.0623	0.0285	0.0296	0.046	0.0176	0.00946	0.0863	0.0459	0.0584	0.0538	0.0142	0.000159	0.0538	0.0142	0.000159	0.774	0.679
rs7781827	7	149639791	T	C	0.752	0.717	0.675	-0.0795	0.0227	0.000506	-0.05	0.0153	0.00114	-0.052	0.0358	0.143	-0.0582	0.012	1.13e-06	-0.0582	0.012	1.13e-06	1.14	0.565
rs17837498	7	149640612	G	A	0.247	0.283	0.326	0.0796	0.0227	0.0005	0.05	0.0152	0.00114	0.0509	0.0355	0.147	0.058	0.0119	1.08e-06	0.058	0.0119	1.08e-06	1.17	0.558
rs11975886	7	149641295	G	A	0.752	0.717	0.674	-0.0795	0.0227	0.000504	-0.05	0.0152	0.00114	-0.0507	0.0352	0.146	-0.058	0.0119	1.07e-06	-0.058	0.0119	1.07e-06	1.16	0.56
rs7806429	7	149644326	T	C	0.753	0.721	0.673	-0.0795	0.0227	0.0005	-0.048	0.0149	0.00137	-0.0503	0.035	0.146	-0.0565	0.0117	1.46e-06	-0.0565	0.0117	1.46e-06	1.32	0.516
rs7788316	7	149644928	T	A	0.247	0.285	0.327	0.0796	0.0227	0.000497	0.049	0.0152	0.00126	0.0499	0.0349	0.148	0.0573	0.0119	1.4e-06	0.0573	0.0119	1.4e-06	1.25	0.535
rs2159236	7	149648147	G	A	0.241	0.273	0.321	0.0808	0.0228	0.000434	0.039	0.0151	0.0106	0.0472	0.0339	0.16	0.051	0.0118	1.54e-05	0.052	0.0131	6.78e-05	2.27	0.321
rs2108854	7	149648341	T	C	0.759	0.728	0.679	-0.0805	0.0227	0.000433	-0.038	0.0151	0.0116	-0.0469	0.0336	0.164	-0.0503	0.0118	1.92e-05	-0.0516	0.0134	0.000116	2.36	0.307
rs11767726	7	149649029	T	G	0.241	0.273	0.321	0.0805	0.0227	0.000433	0.039	0.0151	0.00974	0.0469	0.0336	0.164	0.0509	0.0118	1.52e-05	0.0519	0.013	6.22e-05	2.26	0.323
rs2108852	7	149650561	T	C	0.758	0.726	0.678	-0.0805	0.0228	0.000447	-0.038	0.0151	0.011	-0.0473	0.0336	0.156	-0.0503	0.0118	1.94e-05	-0.0516	0.0134	0.000111	2.35	0.309
rs1962004	7	149651314	G	A	0.758	0.726	0.678	-0.0804	0.0228	0.000459	-0.039	0.0151	0.0109	-0.0475	0.0336	0.154	-0.0509	0.0118	1.55e-05	-0.0518	0.0129	5.55e-05	2.23	0.328
rs1983440	7	149654874	G	C	0.762	0.73	0.681	-0.074	0.0232	0.00152	-0.043	0.0152	0.00503	-0.0493	0.0336	0.138	-0.0518	0.0119	1.34e-05	-0.0518	0.0119	1.34e-05	1.21	0.546
rs4554381	7	149656500	G	A	0.762	0.73	0.681	-0.0739	0.0232	0.00155	-0.043	0.0152	0.00503	-0.0494	0.0335	0.138	-0.0517	0.0119	1.35e-05	-0.0517	0.0119	1.35e-05	1.2	0.549
rs11764936	7	149656848	T	G	0.219	0.251	0.301	0.0788	0.0252	0.00188	0.046	0.0162	0.00446	0.0509	0.0354	0.147	0.0548	0.0127	1.64e-05	0.0548	0.0127	1.64e-05	1.16	0.559
rs10952250	7	149656899	T	C	0.762	0.73	0.681	-0.0739	0.0232	0.00155	-0.043	0.0152	0.00503	-0.0496	0.0335	0.136	-0.0518	0.0119	1.34e-05	-0.0518	0.0119	1.34e-05	1.2	0.55
rs10247016	7	149657102	G	C	0.315	0.361	0.358	0.0734	0.0237	0.00204	0.031	0.0139	0.0256	0.0515	0.0366	0.155	0.0427	0.0114	0.000179	0.0448	0.0134	0.000796	2.38	0.304
rs11769348	7	149657686	T	C	0.763	0.732	0.681	-0.0739	0.0232	0.00154	-0.039	0.0153	0.0103	-0.0496	0.0335	0.135	-0.0494	0.0119	3.47e-05	-0.0494	0.0119	3.47e-05	1.52	0.468
rs3735171	7	149664815	G	A	0.237	0.273	0.318	0.071	0.0233	0.00243	0.044	0.0152	0.00398	0.0479	0.0336	0.15	0.0514	0.0119	1.59e-05	0.0514	0.0119	1.59e-05	0.916	0.633
rs3735170	7	149665117	T	C	0.762	0.727	0.682	-0.0709	0.0233	0.00241	-0.044	0.0152	0.00398	-0.0474	0.0337	0.155	-0.0513	0.0119	1.61e-05	-0.0513	0.0119	1.61e-05	0.915	0.633
rs3735169	7	149665311	G	A	0.237	0.273	0.318	0.071	0.0233	0.00242	0.044	0.0152	0.00398	0.0472	0.0337	0.157	0.0513	0.0119	1.64e-05	0.0513	0.0119	1.64e-05	0.921	0.631
rs1047575	7	149666433	G	C	0.247	0.293	0.337	0.0754	0.0245	0.00224	0.042	0.0152	0.00559	0.0489	0.0347	0.154	0.0508	0.0121	2.7e-05	0.0508	0.0121	2.7e-05	1.29	0.525
rs10278590	7	149666459	T	G	0.589	0.545	0.559	-0.0799	0.0251	0.00159	-0.028	0.015	0.059	-0.0564	0.0399	0.153	-0.0429	0.0123	0.000472	-0.0485	0.0176	0.00597	3.19	0.203
rs17173617	7	149668956	G	C	0.764	0.72	0.685	-0.0721	0.0234	0.00215	-0.045	0.0151	0.00309	-0.0436	0.0339	0.194	-0.0517	0.0119	1.36e-05	-0.0517	0.0119	1.36e-05	0.97	0.616
rs3735167	7	149670488	T	C	0.235	0.28	0.314	0.0723	0.0234	0.00214	0.045	0.0151	0.00306	0.0434	0.0339	0.196	0.0517	0.0119	1.37e-05	0.0517	0.0119	1.37e-05	0.984	0.612
rs6964110	7	149672769	T	G	0.762	0.722	0.686	-0.0707	0.0232	0.00245	-0.045	0.0151	0.0028	-0.0383	0.0335	0.248	-0.0507	0.0118	1.86e-05	-0.0507	0.0118	1.86e-05	0.978	0.613
rs9640161	7	149676843	C	A	0.682	0.628	0.636	-0.072	0.0228	0.00173	-0.027	0.0138	0.051	-0.037	0.0356	0.293	-0.0387	0.0112	0.00056	-0.0417	0.0146	0.00433	2.77	0.251
rs10259796	7	149681360	T	C	0.746	0.704	0.653	-0.0706	0.0242	0.0037	-0.046	0.0154	0.00315	-0.025	0.0341	0.458	-0.0494	0.0121	4.76e-05	-0.0494	0.0121	4.76e-05	1.29	0.526
rs17173681	7	149690347	T	C	0.251	0.294	0.352	0.0644	0.0225	0.00436	0.04	0.0148	0.00658	0.0194	0.032	0.545	0.0436	0.0115	0.000156	0.0436	0.0115	0.000156	1.44	0.486
rs7800196	7	149692467	G	C	0.255	0.299	0.361	0.0674	0.0226	0.00301	0.043	0.015	0.00427	0.0247	0.0324	0.439	0.047	0.0117	5.61e-05	0.047	0.0117	5.61e-05	1.31	0.518
rs6946097	7	149695799	T	C	0.312	0.342	0.386	0.0807	0.0217	0.000225	0.041	0.0145	0.00506	0.0227	0.0318	0.47	0.0492	0.0113	1.27e-05	0.0501	0.015	0.000858	3.03	0.22
rs1051760	7	149701563	G	A	0.317	0.342	0.397	0.079	0.0213	0.00023	0.041	0.0145	0.00526	0.0218	0.031	0.475	0.0488	0.0112	1.26e-05	0.0494	0.0146	0.000738	2.97	0.226
rs1051764	7	149701596	T	C	0.683	0.658	0.605	-0.079	0.0213	0.000229	-0.041	0.0145	0.00526	-0.0217	0.0312	0.481	-0.0488	0.0112	1.26e-05	-0.0495	0.0146	0.000731	2.96	0.227
rs6971465	7	149705927	T	C	0.273	0.303	0.402	0.0699	0.0235	0.00311	0.031	0.0161	0.0525	0.0173	0.0345	0.611	0.0399	0.0124	0.0013	0.0404	0.0138	0.00336	2.3	0.317
rs8027521	15	52043550	T	C	0.498	0.48	0.483	-0.0733	0.0199	0.000265	-0.02	0.0139	0.151	-0.104	0.0306	0.000761	-0.0453	0.0107	2.23e-05	-0.0604	0.025	0.0155	8.82	0.0121
rs1478175	15	52044018	T	A	0.497	0.48	0.483	-0.0733	0.0199	0.000264	-0.02	0.0139	0.15	-0.104	0.0306	0.00076	-0.0453	0.0107	2.23e-05	-0.0604	0.025	0.0156	8.83	0.0121
Inflation factor of all single studies where negligible (maximum λ = 1.014). No inflation of meta-analysis results was observed (λ = 0.99). Position of SNPs given relative to HapMap2 CEU, Release 24, dbSNP-build 126, NCBI 36 as reference panel. Effect directions given for the coding allele.
Chr: chromosome; SE: standard error. For the assessment of heterogeneity, we present Q-statistics (Q) and corresponding p-values (pQ).
