# Supplementary material for: Genome Wide Meta-analysis Highlights the Role of Genetic Variation in RARRES2 in the Regulation of Circulating Serum Chemerin
Source: PLoS Genet. 2014 Dec 18;10(12):e1004854. doi: 10.1371/journal.pgen.1004854 (PMC4270463; doi:10.1371/journal.pgen.1004854)
Supplement: S3 Table — Chemerin mRNA expression and metabolic traits. (XLS) [file pgen.1004854.s005.xls]

## Sheet: RARRES2 expression
Supplementary Table S3. Chemerin mRNA expression and metabolic traits
	SC expression Chemerin/18S rRNA					VIS expression Chemerin/18S rRNA					ratio VIS/SC expression_Chemerin-18S
		unadjusted		adjusted			unadjusted		adjusted			unadjusted		adjusted
	N	P	ß	P	ß	N	P	ß	P	ß	N	P	ß	P	ß
height (m)	359	0.812	0.013	0.325	1109	355	0.024	0.12	0.077	2164	346	0.014	0.133	0.28	1168
weight (kg)	360	0.586	-0.029	0.209	-0.172	356	0.207	0.067	0.994	-0.001	347	0.051	0.105	0.231	0.157
body fat (%)	54	0.546	0.084	0.5	-0.205	55	0.001	0.438	0.058	0.71	53	0.007	0.366	0.019	0.825
BMI (kg/m2)	364	0.403	-0.044	0.106	-0.235	360	0.715	0.019	0.581	-0.087	351	0.217	0.066	0.354	0.128
HbA1c (%)	194	0.004	-0.204	0.198	-0.981	196	0.232	-0.086	0.374	-0.735	189	0.197	0.093	0.575	0.405
FPG (mmol/l)	343	0.184	-0.072	0.402	-0.216	339	0.003	-0.16	0.039	-0.573	330	0.142	-0.081	0.227	-0.293
FPI (pmol/l)	113	0.923	0.009	0.828	0.016	115	0.192	0.122	0.211	0.109	111	0.03	0.206	0.089	0.134
Chol (mmol/l)	223	0.003	-0.202	0.003	-0.805	222	0.003	-0.202	0.001	-0.941	215	0.991	-0.001	0.629	-0.127
HDL (mmol/l)	144	0.097	-0.139	0.427	-0.244	144	0.097	-0.139	0.16	-0.47	140	0.144	-0.124	0.472	-0.209
LDL (mmol/l)	141	0.011	-0.213	0.04	-0.484	142	0.011	-0.213	0.036	-0.515	138	0.499	0.058	0.733	-0.075
GGT (µkat/l)	331	0.001	-0.178	0.083	-0.116	326	0.027	-0.123	0.068	-0.131	318	0.714	0.021	0.921	-0.006
TSH (mU/l)	308	0.208	-0.072	0.004	-0.187	303	0.567	-0.033	0.095	-0.118	296	0.658	0.026	0.242	0.075
fT3 (pmol/l)	123	0.502	0.061	0.555	0.256	122	0.869	-0.015	0.413	-0.369	118	0.172	-0.127	0.105	-0.672
crea (µmol/l)	346	0.027	-0.119	0.207	-0.238	342	0.564	0.031	0.901	0.025	333	0.088	0.093	0.222	0.216
ALAT (µkat/l)	336	0.099	0.09	0.972	0.003	336	0.099	0.09	0.072	0.163	327	0.003	0.161	0.055	0.154
VIS/SC	113	0.926	-0.009	0.738	-0.042	115	0.339	-0.09	0.241	-0.175	110	0.311	-0.097	0.433	-0.098
CrP (mg/l)	342	0.802	0.014	0.856	-0.007	339	0.184	-0.072	0.116	-0.066	330	0.238	-0.065	0.226	-0.045
Cortisol (nmol/l)	59	0.483	-0.093	0.131	-0.482	57	0.182	-0.179	0.023	-0.744	57	0.384	-0.117	0.428	-0.206
Subjects with type 2 diabetes were excluded from the analyses. Linear regression analyses were performed with and without adjustment for age, sex and BMI. For weight, body fat and BMI only age and gender adjusted P-values are given. BMI: body mass index; HbA1c: glycosylated hemoglobin; FPG: fasting plasma glucose; FPI: fasting plasma insulin; Chol: cholesterin; HDL: high density lipoprotein; LDL:…
