# Supplementary material for: Genome Wide Meta-analysis Highlights the Role of Genetic Variation in RARRES2 in the Regulation of Circulating Serum Chemerin
Source: PLoS Genet. 2014 Dec 18;10(12):e1004854. doi: 10.1371/journal.pgen.1004854 (PMC4270463; doi:10.1371/journal.pgen.1004854)
Supplement: S4 Table — Association of SNPs proposed by Bozaoglu et al. (XLS) [file pgen.1004854.s006.xls]

## Sheet: Tabelle1
Supplementary Table S4. Association of SNPs proposed by Bozaoglu et al.
SNP	Proxy				coded	noncoded	Beta	p-value	Beta coefficient - single studies			p-value - single studies
(Bozaoglu)	(our study)	r2	chr	position	allele	allele	fixed effect	fixed effect	Sorbs	KORA	PPP	Sorbs	KORA	PPP
rs6687840	rs6687840	1	1	157609063	T	C	0.00014	0.99	0.0031	0.004	-0.019	0.86	0.73	0.4
rs4446959	rs6701545	1	1	157618591	T	C	-0.00017	0.98	-0.003	-0.004	0.019	0.86	0.73	0.41
rs347344	rs347344	1	5	83535399	T	C	0.0071	0.38	0.008	-0.004	0.055	0.61	0.71	0.012
rs1405069	rs1405069	1	6	37030662	C	A	0.02	0.019	0.033	0.018	0.004	0.039	0.13	0.86
rs11971186	rs12534101	0.994	7	126206648	C	A	-0.0012	0.89	-0.0045	0.005	-0.022	0.79	0.68	0.35
rs10988802	rs10988802	1	9	97416520	G	A	-0.02	0.11	-0.022	-0.015	-0.054	0.47	0.32	0.17
rs7963521	rs7963521	1	12	72115223	T	C	-0.0057	0.5	-0.0049	-0.006	-0.0062	0.77	0.58	0.79
Position of SNPs given relative to HapMap2 CEU, Release 24, dbSNP-build 126, NCBI 36 as reference panel. Effect directions given for the coding allele.
