# Supplementary material for: Genome Wide Meta-analysis Highlights the Role of Genetic Variation in RARRES2 in the Regulation of Circulating Serum Chemerin
Source: PLoS Genet. 2014 Dec 18;10(12):e1004854. doi: 10.1371/journal.pgen.1004854 (PMC4270463; doi:10.1371/journal.pgen.1004854)
Supplement: S5 Table — Annotated eQTLs (GTEx). (XLSX) [file pgen.1004854.s007.xlsx]

## Sheet: eSNPs in LD with rs7806429
Supplementary Table S5. Annotated eQTLs (GTEx)
annotated_snp	r2	dist	eQTL_snp	genesymbol	p_or_q_value	statstype	cistrans	tissue	pmid
rs7806429	0.839578	12522	rs11764936	C7orf29	1.88231e-07	pval	cis	blood	24013639
rs7806429	0.750978	57421	rs1051823	C7orf29	8.3e-06	pval	cis	lymphoblastoid cell lines	17873877
rs7806429	0.838769	13360	rs11769348	C7orf29	3.29099e-09	q-value	cis	lymphoblastoid cell lines	22171328
rs7806429	0.860636	15565	rs3735172	C7orf29	0.000389	pval	cis	liver	18462017
rs7806429	1	0	rs7806429	LRRC61	2e-05	pval	cis	blood	21829388
rs7806429	0.939881	6988	rs1962004	LRRC61	6.04216e-17	pval	cis	blood	24013639
rs7806429	1	0	rs7806429	LRRC61	4.6e-09	pval	cis	Esophagus_Mucosa	23715323
rs7806429	1	0	rs7806429	LRRC61	2.8e-07	pval	cis	Heart_Left_Ventricle	23715323
rs7806429	0.838769	13360	rs11769348	LRRC61	9.16045e-07	pval	cis	lymphoblastoid cell lines	18846210
rs7806429	0.839578	12522	rs11764936	LRRC61	3.61897e-06	q-value	cis	lymphoblastoid cell lines	22171328
rs7806429	0.860636	15565	rs3735172	LRRC61	1.64999e-09	pval	cis	liver	18462017
rs7806429	0.798766	24630	rs17173617	LRRC61	2.56777e-07	pval	cis	liver	21637794
rs7806429	1	0	rs7806429	LRRC61	2.11e-16	pval	cis	liver	22006096
rs7806429	0.927549	4015	rs2108854	LRRC61	4.75935e-16	pval	cis	monocytes	20502693
rs7806429	1	0	rs7806429	LRRC61	1.4e-11	pval	cis	Muscle_Skeletal	23715323
rs7806429	1	0	rs7806429	LRRC61	9.3e-09	pval	cis	Nerve_Tibial	23715323
rs7806429	1	0	rs7806429	LRRC61	2.6e-09	pval	cis	Skin_Sun_Exposed_Lower_leg	23715323
rs7806429	1	0	rs7806429	LRRC61	9e-09	pval	cis	Thyroid	23715323
rs7806429	1	0	rs7806429	LRRC61	1.2e-08	pval	cis	Whole_Blood	23715323
rs7806429	1	0	rs7806429	RARRES2	2e-05	pval	cis	blood	21829388
rs7806429	0.860636	15565	rs3735172	RARRES2	2.9507e-07	q-value	cis	brain	17982457
rs7806429	0.750978	22107	rs1047575	RARRES2	1.10858e-16	pval	cis	lymphoblastoid cell lines	18846210
rs7806429	0.860636	12573	rs10952250	RARRES2	3.70099e-05	q-value	cis	lymphoblastoid cell lines	22171328
rs7806429	0.951639	6235	rs2108852	RARRES2	5.69e-06	pval	cis	skin_healthy	21129726
rs7806429	0.584914	57270	rs1051764	REPIN1	1.1e-06	pval	cis	blood	21829388
rs7806429	0.584914	57270	rs1051764	REPIN1	3.43741e-40	pval	cis	blood	24013639
rs7806429	0.662212	46021	rs17173681	REPIN1	4.22792e-08	pval	cis	monocytes	20502693
rs7806429	1	0	rs7806429	REPIN1	2e-07	pval	cis	Muscle_Skeletal	23715323
rs7806429	0.927549	4015	rs2108854	SLC35E2	1.81999e-09	pval	trans	liver	18462017
rs7806429	1	0	rs7806429	ZBED6CL	2.2e-07	pval	cis	Esophagus_Mucosa	23715323
rs7806429	1	0	rs7806429	ZBED6CL	8.1e-07	pval	cis	Esophagus_Muscularis	23715323
