# Supplementary material for: Genome Wide Meta-analysis Highlights the Role of Genetic Variation in RARRES2 in the Regulation of Circulating Serum Chemerin
Source: PLoS Genet. 2014 Dec 18;10(12):e1004854. doi: 10.1371/journal.pgen.1004854 (PMC4270463; doi:10.1371/journal.pgen.1004854)
Supplement: S6 Table — Mendelian randomization. (XLSX) [file pgen.1004854.s008.xlsx]

## Sheet: MR analysis
Supplementary Table S6. Mendelian randomization
trait	beta_snp	pval_snp	pval_MR
bodyfat_lg	-0.0163	0.132	0.112
c_fett	-0.53	0.31	0.287
bmi_lg	0.000289	0.947	0.944
WHR_lg	0.000781	0.781	0.779
ins0_lg	-0.0104	0.481	0.468
HOMA_IR_lg	-0.00886	0.58	0.564
Stumvoll_1_lg	0.0072	0.248	0.226
Stumvoll_2_lg	0.000846	0.879	0.874
AUC_Glu_lg	0.00183	0.691	0.678
AFABP4_lg	-0.0311	0.0818	0.0575
Progranulin_lg	-0.0083	0.195	0.185
log_Vaspin	-0.024	0.401	0.395
Adiponectin_lg	-0.0181	0.045	0.0408
LDL_lg	-0.0114	0.138	0.131
MDRD_kurz_lg	0.00658	0.147	0.133
