# Supplementary material for: Genome Wide Meta-analysis Highlights the Role of Genetic Variation in RARRES2 in the Regulation of Circulating Serum Chemerin
Source: PLoS Genet. 2014 Dec 18;10(12):e1004854. doi: 10.1371/journal.pgen.1004854 (PMC4270463; doi:10.1371/journal.pgen.1004854)
Supplement: S7 Table — Replication of association signals in the LIFE Leipzig Heart Study. (XLSX) [file pgen.1004854.s009.xlsx]

## Sheet: all_proxies
Supplementary Table S7. Replication of association signals in the LIFE Leipzig Heart Study
target	proxy	chr	pos	dist	rsq	info	type	coded_all	noncoded_all	AF_coded_all	beta	se	pval
rs347593	rs346089	3	11234717	14240	0.847	0.95	0	T	C	0.8193	-0.01161	0.01375	0.3986
rs347593	rs347623	3	11239748	9209	0.895	0.964	0	C	G	0.8189	-0.009374	0.01366	0.4928
rs347593	rs347593	3	11248957	0	1	1	2	G	C	0.8133	-0.01222	0.01326	0.3569
rs2594989	rs347607	3	11268021	48122	0.836	0.997	0	A	C	0.808	-0.01549	0.01308	0.2367
rs2594989	rs347609	3	11269999	46144	0.836	0.999	0	C	G	0.808	-0.0155	0.01307	0.236
rs2594989	rs346073	3	11298181	17962	0.943	0.985	0	A	G	0.8257	-0.01433	0.01393	0.304
rs2594989	rs901865	3	11300707	15436	0.943	0.984	0	C	T	0.8241	-0.01306	0.01386	0.3461
rs2594989	rs346068	3	11302933	13210	0.943	0.986	0	G	A	0.8267	-0.01465	0.01394	0.2934
rs2594989	rs346070	3	11303874	12269	0.943	0.987	0	C	T	0.8263	-0.01397	0.01393	0.3161
rs2594989	rs346072	3	11306851	9292	0.943	0.989	0	G	A	0.1739	0.01447	0.0139	0.298
rs2594989	rs2922348	3	11309784	6359	0.837	0.99	0	C	T	0.825	-0.01359	0.01388	0.3277
rs2594989	rs77630528	3	11314041	2102	0.943	0.98	0	G	A	0.8246	-0.01507	0.01391	0.2789
rs2594989	rs2594989	3	11316143	0	1	0.981	0	T	C	0.8233	-0.01522	0.0139	0.274
rs2594989	rs2594990	3	11317897	1754	1	0.981	0	T	G	0.8233	-0.01521	0.0139	0.2742
rs2594989	rs388407	3	11320709	4566	1	0.981	0	T	C	0.8233	-0.01519	0.01391	0.2749
rs2594989	rs439738	3	11322577	6434	0.895	0.98	0	C	G	0.8234	-0.01517	0.01391	0.2756
rs2594989	rs346077	3	11326102	9959	1	0.977	0	C	A	0.821	-0.01272	0.01385	0.3587
rs2594989	rs346081	3	11329085	12942	1	0.98	0	G	A	0.8225	-0.01565	0.01389	0.2602
rs2594989	rs346082	3	11329216	13073	1	0.979	0	G	C	0.822	-0.01478	0.01385	0.2862
rs2594989	rs2594986	3	11330964	14821	1	0.981	0	A	G	0.823	-0.01526	0.0139	0.2726
rs2594989	rs2594994	3	11339960	23817	1	0.981	0	A	T	0.8231	-0.01518	0.0139	0.2749
rs2594989	rs2606761	3	11344427	28284	1	0.981	0	A	G	0.8226	-0.01456	0.01385	0.2934
rs2594989	rs2606759	3	11349494	33351	0.895	0.98	0	C	T	0.8271	-0.01386	0.01398	0.3219
rs2594989	rs2594967	3	11349748	33605	1	0.98	0	G	T	0.8271	-0.01386	0.01398	0.3219
rs2594989	rs2594969	3	11353399	37256	0.945	0.969	0	G	C	0.827	-0.007627	0.01405	0.5875
rs2594989	rs7622627	3	11357419	41276	0.943	0.971	0	C	T	0.8303	-0.01093	0.01419	0.4414
rs2594989	rs2606756	3	11358181	42038	1	0.98	0	A	G	0.8272	-0.01393	0.01398	0.3192
rs2594989	rs2606752	3	11360170	44027	1	0.978	0	G	A	0.8265	-0.01482	0.01398	0.2892
rs2594989	rs2594993	3	11360744	44601	1	0.979	0	T	C	0.8266	-0.01478	0.01397	0.2905
rs2594989	rs2594995	3	11369117	52974	0.943	0.98	0	A	G	0.821	-0.01585	0.0138	0.251
rs2594989	rs2595002	3	11373700	57557	1	0.98	0	A	G	0.819	-0.01359	0.01373	0.3226
rs2594989	rs2606748	3	11373989	57846	0.943	0.979	0	C	T	0.8255	-0.01525	0.01393	0.2739
rs2594989	rs2606747	3	11374955	58812	1	0.981	0	C	T	0.821	-0.01583	0.0138	0.2514
rs2594989	rs2606746	3	11375120	58977	0.806	0.952	0	G	A	0.7783	-0.01102	0.01288	0.3926
rs2594989	rs2594980	3	11381387	65244	0.895	0.979	0	T	C	0.7855	-0.01092	0.0129	0.3976
rs2594989	rs2594978	3	11383347	67204	1	0.975	0	A	C	0.8167	-0.01658	0.01367	0.2256
rs2594989	rs2606742	3	11391717	75574	1	0.982	0	A	G	0.8183	-0.01299	0.01373	0.3444
rs2594989	rs2606741	3	11392426	76283	0.895	0.896	0	A	G	0.7531	-0.01035	0.01291	0.4228
rs2594989	rs2606740	3	11392441	76298	1	0.98	0	A	G	0.8267	-0.01494	0.01403	0.2873
rs2594989	rs2606739	3	11394611	78468	0.895	0.977	0	A	C	0.8227	-0.01682	0.0139	0.2265
rs2594989	rs2606737	3	11398654	82511	0.943	0.985	0	G	A	0.8215	-0.01724	0.01383	0.2128
rs2594989	rs2594970	3	11400877	84734	0.943	0.986	0	T	C	0.8215	-0.0172	0.01383	0.2137
rs2594989	rs2595004	3	11406721	90578	0.943	0.994	0	T	C	0.8208	-0.01528	0.0138	0.2685
rs2594989	rs2606733	3	11412319	96176	0.943	0.965	0	T	C	0.8062	-0.01508	0.01356	0.2662
rs2594989	rs7624357	3	11412882	96739	0.887	0.964	0	G	C	0.8147	-0.009289	0.01377	0.5
rs2594989	rs6442251	3	11417477	101334	0.943	0.997	0	G	A	0.822	-0.01413	0.01374	0.3039
rs2594989	rs9877694	3	11418873	102730	0.943	0.983	0	C	A	0.816	-0.01308	0.01369	0.3393
rs2594989	rs9822446	3	11420780	104637	0.943	0.999	0	G	C	0.8221	-0.01398	0.01373	0.3089
rs2594989	rs4580536	3	11422319	106176	0.943	1	2	G	A	0.8226	-0.01383	0.01378	0.3159
rs2594989	rs1391903	3	11423271	107128	0.943	0.999	0	G	C	0.8221	-0.014	0.01373	0.3082
rs2594989	rs9830784	3	11434605	118462	0.943	0.994	0	G	A	0.8277	-0.01612	0.014	0.2499
rs2594989	rs4684070	3	11437551	121408	0.943	0.983	0	G	A	0.817	-0.01369	0.01372	0.3183
rs2594989	rs62245869	3	11439820	123677	0.943	0.998	0	A	G	0.8218	-0.01505	0.01374	0.2735
rs2594989	rs62245870	3	11439838	123695	0.943	0.994	0	A	G	0.8208	-0.01452	0.01373	0.2905
rs2594989	rs7643330	3	11442093	125950	0.887	0.991	0	G	A	0.8207	-0.01475	0.01373	0.2829
rs2594989	rs7349536	3	11442503	126360	0.943	0.995	0	C	T	0.821	-0.01473	0.01374	0.284
rs2594989	rs4684071	3	11443084	126941	0.887	0.999	0	G	C	0.8217	-0.01519	0.01373	0.2689
rs2594989	rs7617657	3	11447873	131730	0.887	0.999	0	C	A	0.8216	-0.01527	0.01372	0.2661
rs2594989	rs4365605	3	11452793	136650	0.943	0.996	0	A	G	0.8209	-0.01477	0.01374	0.2824
rs2594989	rs7642031	3	11453754	137611	0.837	0.983	0	A	G	0.816	-0.01639	0.01364	0.23
rs2594989	rs9878389	3	11457099	140956	0.943	0.995	0	G	T	0.8208	-0.01473	0.01374	0.2839
rs2594989	rs9836824	3	11463517	147374	0.943	0.998	0	A	G	0.8217	-0.01512	0.01373	0.2709
rs2594989	rs9836989	3	11463637	147494	0.943	0.995	0	A	G	0.8208	-0.01466	0.01374	0.2863
rs2594989	rs6784861	3	11465568	149425	0.943	0.998	0	C	T	0.8216	-0.01512	0.01372	0.271
rs2594989	rs11128550	3	11466828	150685	0.943	0.99	0	G	A	0.8193	-0.01452	0.01373	0.2905
rs2594989	rs7642605	3	11469503	153360	0.831	0.993	0	C	T	0.8218	-0.0142	0.01373	0.3012
rs2594989	rs6442253	3	11474238	158095	0.887	0.988	0	C	T	0.8213	-0.0133	0.01384	0.3368
rs2594989	rs7620624	3	11476270	160127	0.831	0.991	0	G	C	0.8201	-0.01347	0.01372	0.3266
rs2594989	rs7632902	3	11476884	160741	0.887	0.991	0	C	T	0.8201	-0.01344	0.01372	0.3276
rs2594989	rs7646500	3	11478000	161857	0.943	0.964	0	G	A	0.8304	-0.01642	0.01429	0.2509
rs2594989	rs4684780	3	11478960	162817	0.943	0.994	0	A	G	0.8195	-0.01349	0.0137	0.325
rs2594989	rs2252601	3	11481234	165091	0.943	0.994	0	G	A	0.8195	-0.01342	0.01369	0.3272
rs2594989	rs2454512	3	11487506	171363	0.943	0.993	0	C	T	0.8197	-0.01283	0.01371	0.3496
rs2594989	rs2442799	3	11488640	172497	0.887	0.923	0	G	A	0.8009	-0.004213	0.01371	0.7588
rs2594989	rs2454509	3	11489653	173510	0.943	0.992	0	C	T	0.8198	-0.01251	0.01371	0.3619
rs2594989	rs2442769	3	11491086	174943	0.943	0.984	0	A	G	0.8344	-0.01601	0.01418	0.2593
rs2594989	rs2454508	3	11493232	177089	0.943	0.991	0	C	T	0.82	-0.01195	0.01372	0.384
rs2594989	rs2454504	3	11498423	182280	0.943	0.976	0	A	G	0.8129	-0.01516	0.01366	0.2671
rs2594989	rs2454502	3	11499331	183188	0.943	0.982	0	C	T	0.8141	-0.01716	0.01361	0.2078
rs2594989	rs2454501	3	11500089	183946	0.943	0.98	0	G	A	0.8184	-0.01083	0.01367	0.4283
rs2594989	rs2454500	3	11500103	183960	0.943	0.987	0	T	C	0.8221	-0.01179	0.01373	0.3907
rs2594989	rs2454499	3	11500531	184388	0.943	0.987	0	C	T	0.8221	-0.01178	0.01373	0.3909
rs2594989	rs2454498	3	11500953	184810	0.887	0.987	0	G	A	0.822	-0.01178	0.01373	0.391
rs2594989	rs2454497	3	11501597	185454	0.837	0.987	0	C	T	0.822	-0.01178	0.01373	0.3912
rs2594989	rs2244617	3	11503097	186954	0.943	0.987	0	C	T	0.822	-0.01177	0.01373	0.3914
rs2594989	rs2454493	3	11506458	190315	0.943	0.982	0	G	A	0.8205	-0.01099	0.01375	0.4246
rs2594989	rs2454492	3	11507793	191650	0.943	0.98	0	A	G	0.814	-0.01716	0.01362	0.208
rs2594989	rs2442780	3	11510568	194425	0.943	0.978	0	G	A	0.8138	-0.01673	0.01365	0.2208
rs2594989	rs1546231	3	11513678	197535	0.836	0.978	0	G	T	0.8194	-0.01014	0.01374	0.4607
rs2594989	rs2443717	3	11521493	205350	0.887	0.972	0	C	T	0.8125	-0.01658	0.01354	0.2213
rs2594989	rs2442785	3	11521828	205685	0.943	0.979	0	T	C	0.8144	-0.01737	0.01356	0.2003
rs2594989	rs2443713	3	11537540	221397	0.943	0.98	0	G	T	0.8154	-0.02	0.01354	0.1399
rs2594989	rs2442789	3	11540188	224045	0.895	0.979	0	T	C	0.8142	-0.01729	0.01354	0.2018
rs2594989	rs2443710	3	11541242	225099	0.943	0.978	0	G	C	0.8145	-0.01993	0.01355	0.1415
rs2594989	rs2454513	3	11549596	233453	0.887	0.985	0	T	C	0.8142	-0.01687	0.0135	0.2118
rs2594989	rs2442797	3	11555935	239792	0.887	0.98	0	T	C	0.8089	-0.01883	0.01325	0.1559
rs2594989	rs2443703	3	11564191	248048	0.831	0.975	0	A	G	0.1799	0.009096	0.01369	0.5067
rs2594989	rs9840982	3	11564940	248797	0.831	0.971	0	A	C	0.185	0.01489	0.01361	0.274
rs2594989	rs7356051	3	11566288	250145	0.831	0.952	0	C	A	0.1906	0.02312	0.01365	0.09076
rs2594989	rs13325556	3	11566961	250818	0.832	0.981	0	G	T	0.1854	0.01821	0.01356	0.1797
rs2594989	rs13324245	3	11570769	254626	0.831	0.973	0	G	T	0.1921	0.02176	0.01347	0.1064
rs2594989	rs9850117	3	11571991	255848	0.887	0.98	0	T	C	0.1787	0.01242	0.01372	0.3656
rs2594989	rs7651790	3	11572610	256467	0.831	0.973	0	T	C	0.1854	0.01603	0.0136	0.2387
rs2594989	rs7651886	3	11572728	256585	0.831	0.973	0	T	C	0.1854	0.01603	0.0136	0.2387
rs2594989	rs2447604	3	11574297	258154	0.887	0.945	0	A	G	0.1661	0.02576	0.01436	0.07326
rs2594989	rs66488222	3	11576289	260146	0.831	0.971	0	T	C	0.1937	0.02155	0.01343	0.1089
rs2594989	rs6803125	3	11583228	267085	0.831	0.951	0	G	A	0.1803	0.02317	0.01392	0.09647
rs2594989	rs7640360	3	11584889	268746	0.887	0.967	0	G	T	0.1846	0.01989	0.01372	0.1477
rs2594989	rs9985349	3	11591200	275057	0.887	0.958	0	G	T	0.2069	0.01671	0.01326	0.2079
rs2594989	rs2437684	3	11593261	277118	0.887	0.958	0	T	C	0.2122	0.01774	0.01313	0.1768
rs2594989	rs2616535	3	11595167	279024	0.887	0.938	0	G	A	0.8238	-0.01456	0.01429	0.3086
rs3735170	rs56402329	7	149998426	35758	0.948	0.849	0	G	A	0.2878	0.0501	0.01281	9.826e-05
rs7781827	rs57888387	7	150004244	4614	0.909	0.922	0	A	G	0.2779	0.05012	0.01244	6.042e-05
rs7781827	rs56998970	7	150004488	4370	0.954	0.907	0	T	G	0.2826	0.05036	0.01247	5.779e-05
rs7781827	rs73170169	7	150008036	822	0.954	0.96	0	A	G	0.2809	0.05088	0.01211	2.888e-05
rs7781827	rs7781827	7	150008858	0	1	0.945	0	C	T	0.2905	0.05207	0.01209	1.827e-05
rs7781827	rs56019796	7	150009226	368	0.954	0.945	0	C	T	0.2906	0.05207	0.01209	1.822e-05
rs7781827	rs17837498	7	150009679	821	1	0.947	0	G	A	0.2904	0.05203	0.01208	1.831e-05
rs7781827	rs11974980	7	150009838	980	1	0.947	0	T	C	0.2904	0.05204	0.01208	1.824e-05
rs7781827	rs11975886	7	150010362	1504	1	0.947	0	A	G	0.2904	0.05203	0.01208	1.824e-05
rs7781827	rs77354576	7	150013300	4442	1	0.951	0	C	A	0.2892	0.05223	0.01205	1.604e-05
rs7781827	rs7806429	7	150013393	4535	1	0.952	0	C	T	0.2892	0.05223	0.01204	1.603e-05
rs7781827	rs7788316	7	150013995	5137	1	0.953	0	T	A	0.289	0.05236	0.01202	1.478e-05
rs7781827	rs59572505	7	150014986	6128	1	0.955	0	T	C	0.2888	0.05233	0.01202	1.482e-05
rs7781827	rs60467296	7	150015471	6613	0.909	0.955	0	A	G	0.2888	0.05232	0.01202	1.479e-05
rs2159236	rs11983355	7	150016697	517	1	0.965	0	C	A	0.285	0.05148	0.01202	2.024e-05
rs2159236	rs2159236	7	150017214	0	1	0.967	0	G	A	0.2844	0.05153	0.01203	2.009e-05
rs2159236	rs2159235	7	150017228	14	1	0.965	0	C	T	0.285	0.05149	0.01202	2.01e-05
rs2159236	rs2108854	7	150017408	194	1	0.966	0	C	T	0.285	0.05149	0.01201	2.008e-05
rs2159236	rs2108853	7	150017589	375	1	0.966	0	C	A	0.285	0.05148	0.01201	2.011e-05
rs2159236	rs11767726	7	150018096	882	1	0.965	0	T	G	0.2852	0.05153	0.01201	1.975e-05
rs2159236	rs2108852	7	150019628	2414	1	0.967	0	C	T	0.2851	0.05147	0.012	1.982e-05
rs2159236	rs2108851	7	150019634	2420	1	0.967	0	C	T	0.2851	0.05147	0.012	1.982e-05
rs1962004	rs1962004	7	150020381	0	1	1	2	A	G	0.273	0.04913	0.012	4.577e-05
rs4554381	rs2159234	7	150020422	5145	1	0.969	0	T	A	0.2849	0.05133	0.01199	2.062e-05
rs2159236	rs3735175	7	150020457	3243	0.951	0.97	0	T	C	0.2848	0.05129	0.01199	2.084e-05
rs4554381	rs3735174	7	150020489	5078	1	0.972	0	C	T	0.282	0.05006	0.01205	3.567e-05
rs1983440	rs3735173	7	150020526	3415	1	0.965	0	T	C	0.2863	0.0494	0.01206	4.546e-05
rs4554381	rs1464751	7	150021282	4285	1	0.958	0	T	C	0.2774	0.05055	0.01218	3.603e-05
rs4554381	rs1464752	7	150021284	4283	1	0.949	0	T	C	0.2739	0.05175	0.01227	2.69e-05
rs4554381	rs1464753	7	150021350	4217	1	0.962	0	C	G	0.2775	0.05036	0.01215	3.694e-05
rs4554381	rs2373751	7	150021599	3968	1	0.987	0	C	G	0.2684	0.0491	0.01211	5.431e-05
rs4554381	rs1916932	7	150021644	3923	0.851	0.962	0	C	T	0.2778	0.05037	0.01215	3.691e-05
rs4554381	rs60283368	7	150023258	2309	1	0.96	0	A	G	0.2777	0.05039	0.01216	3.713e-05
rs1983440	rs59211922	7	150023790	151	1	0.956	0	G	T	0.2785	0.05035	0.01216	3.754e-05
rs1983440	rs60268791	7	150023800	141	0.948	0.956	0	T	G	0.2785	0.05036	0.01216	3.752e-05
rs1983440	rs1983440	7	150023941	0	1	0.961	0	C	G	0.2776	0.05034	0.01216	3.789e-05
rs1983440	rs4395803	7	150025367	1426	1	0.977	0	C	A	0.2674	0.04983	0.01215	4.476e-05
rs4554381	rs4554381	7	150025567	0	1	0.954	0	A	G	0.2765	0.05094	0.01219	3.172e-05
rs1983440	rs56190213	7	150025720	1779	0.848	0.978	0	C	T	0.2667	0.04997	0.01218	4.45e-05
rs4554381	rs55881542	7	150025734	167	0.901	0.977	0	A	G	0.2667	0.04999	0.01218	4.422e-05
rs1983440	rs11764936	7	150025915	1974	1	0.977	0	T	G	0.2674	0.04985	0.01216	4.47e-05
rs4554381	rs10952250	7	150025966	399	1	0.953	0	C	T	0.2765	0.05095	0.01219	3.175e-05
rs10247016	rs10247016	7	150026169	0	1	0.948	0	G	C	0.3461	0.04883	0.01144	2.182e-05
rs1983440	rs11765644	7	150026339	2398	1	0.981	0	G	C	0.2684	0.04925	0.01214	5.414e-05
rs1962004	rs11765692	7	150026567	6186	0.901	0.957	0	T	C	0.2777	0.05038	0.01218	3.849e-05
rs1983440	rs11769348	7	150026753	2812	1	0.98	0	C	T	0.2685	0.04923	0.01215	5.477e-05
rs1983440	rs3800780	7	150027284	3343	1	0.979	0	A	C	0.2686	0.04929	0.01215	5.41e-05
rs1983440	rs3800781	7	150027324	3383	0.948	0.979	0	A	T	0.2686	0.0493	0.01215	5.398e-05
rs4554381	rs3735172	7	150028958	3391	1	0.954	0	G	A	0.2782	0.05008	0.01221	4.429e-05
rs1983440	rs73170185	7	150030191	6250	1	0.973	0	A	C	0.2689	0.04906	0.0122	6.276e-05
rs1983440	rs11773351	7	150030963	7022	0.898	0.966	0	C	T	0.2696	0.04972	0.01224	5.266e-05
rs3735171	rs3735171	7	150033882	0	1	0.958	0	G	A	0.2689	0.04977	0.01231	5.703e-05
rs3735170	rs3735170	7	150034184	0	1	0.958	0	C	T	0.2688	0.0498	0.01232	5.728e-05
rs1983440	rs3735169	7	150034378	10437	1	0.957	0	G	A	0.2688	0.0498	0.01233	5.765e-05
rs1983440	rs11538922	7	150035183	11242	1	0.955	0	T	C	0.2687	0.04983	0.01235	5.879e-05
rs1983440	rs1047586	7	150035459	11518	1	0.932	0	G	T	0.2799	0.04501	0.01237	0.0002875
rs1983440	rs1047575	7	150035500	11559	1	0.934	0	G	C	0.2786	0.04535	0.01237	0.0002584
rs10278590	rs4721	7	150035526	0	1	0.852	0	G	T	0.4058	0.04346	0.01177	0.0002362
rs1983440	rs1047207	7	150037660	13719	0.95	0.938	0	G	A	0.2806	0.05404	0.01219	1.029e-05
rs3735170	rs55974958	7	150037927	3743	0.948	0.938	0	T	C	0.2806	0.05401	0.01219	1.047e-05
rs1983440	rs61421252	7	150037972	14031	1	0.938	0	C	T	0.2806	0.054	0.01219	1.051e-05
rs1983440	rs17173617	7	150038023	14082	1	0.938	0	C	G	0.2806	0.05399	0.01219	1.055e-05
rs1983440	rs3735167	7	150039555	15614	1	0.952	0	T	C	0.2736	0.05243	0.01227	2.122e-05
rs6964110	rs6964110	7	150041836	0	1	0.954	0	G	T	0.2747	0.05135	0.01226	3.088e-05
rs6964110	rs2098053	7	150043205	1369	1	0.958	0	A	G	0.2747	0.0501	0.0122	4.38e-05
rs1983440	rs34489187	7	150044379	20438	0.898	0.951	0	A	G	0.2795	0.04865	0.01214	6.636e-05
rs6964110	rs10282458	7	150045302	3466	1	0.948	0	A	G	0.2805	0.04848	0.01215	7.103e-05
rs9640161	rs9640161	7	150045910	0	1	0.908	0	A	C	0.3699	0.04476	0.01141	9.428e-05
rs6964110	rs28432021	7	150046235	4399	1	0.948	0	C	G	0.2805	0.04841	0.01215	7.255e-05
rs6964110	rs28439010	7	150046276	4440	1	0.945	0	T	C	0.2796	0.04861	0.01217	6.964e-05
rs17173681	rs11771693	7	150050111	9303	0.953	0.937	0	G	A	0.3462	0.04585	0.01136	5.861e-05
rs10259796	rs10259796	7	150050427	0	1	0.962	0	C	T	0.2988	0.0446	0.01187	0.0001824
rs6964110	rs10248490	7	150051418	9582	1	0.959	0	G	C	0.2984	0.04548	0.01188	0.0001372
rs17173681	rs10278277	7	150051752	7662	0.953	0.95	0	G	A	0.3536	0.04428	0.01127	9.09e-05
rs17173681	rs10248975	7	150051793	7621	0.953	0.949	0	G	C	0.3541	0.04426	0.01126	9.056e-05
rs17173681	rs10264443	7	150051837	7577	0.953	0.95	0	C	T	0.3535	0.04425	0.01127	9.172e-05
rs17173681	rs10271869	7	150052988	6426	1	0.945	0	C	T	0.3585	0.04504	0.01129	7.115e-05
rs6964110	rs66688634	7	150053806	11970	1	0.968	0	A	G	0.2999	0.04462	0.0118	0.0001658
rs6964110	rs68107602	7	150054146	12310	1	0.939	0	T	C	0.3112	0.04583	0.0117	9.584e-05
rs6964110	rs34728606	7	150054694	12858	1	0.97	0	A	G	0.2998	0.04447	0.01179	0.000173
rs6964110	rs114190730	7	150056639	14803	1	0.953	0	C	T	0.3075	0.04251	0.01171	0.0002968
rs6964110	rs34495356	7	150057791	15955	1	0.98	0	G	A	0.3001	0.04422	0.01173	0.0001728
rs6964110	rs36035506	7	150057843	16007	1	0.98	0	T	C	0.3001	0.04422	0.01173	0.0001727
rs6964110	rs11767409	7	150058043	16207	1	0.981	0	T	C	0.3001	0.04417	0.01172	0.000175
rs6964110	rs13223702	7	150058968	17132	1	0.982	0	A	G	0.2992	0.04372	0.01175	0.000209
rs4554381	rs34311995	7	150059255	33688	1	0.992	0	C	T	0.3034	0.04276	0.01165	0.0002554
rs17173681	rs17173681	7	150059414	0	1	0.992	0	T	C	0.3034	0.04272	0.01165	0.0002576
rs17173681	rs76741564	7	150059529	115	1	0.993	0	T	A	0.3034	0.0427	0.01165	0.0002592
rs17173681	rs17173682	7	150059602	188	1	0.993	0	C	T	0.3034	0.04268	0.01164	0.0002602
rs17173681	rs1132261	7	150059987	573	0.953	1	2	A	G	0.3046	0.04364	0.0116	0.000178
rs17173681	rs13307276	7	150061525	2111	1	0.984	0	C	T	0.305	0.04216	0.01167	0.00032
rs17173681	rs7800196	7	150061534	2120	1	0.964	0	G	C	0.3191	0.04547	0.01152	8.536e-05
rs17173681	rs36069544	7	150061538	2124	1	0.986	0	A	G	0.3045	0.0422	0.01168	0.0003181
rs17173681	rs12703061	7	150062545	3131	1	0.986	0	C	T	0.3035	0.04275	0.01168	0.000266
rs17173681	rs28398138	7	150063151	3737	1	0.947	0	C	T	0.3536	0.04516	0.01128	6.667e-05
rs17173681	rs35840727	7	150063204	3790	1	0.98	0	G	A	0.3019	0.04385	0.01173	0.0001963
rs17173681	rs35635199	7	150063342	3928	1	0.975	0	T	C	0.3009	0.0417	0.01177	0.0004129
rs17173681	rs35435439	7	150063534	4120	0.953	0.974	0	T	C	0.3009	0.04172	0.01177	0.0004107
rs17173681	rs11768108	7	150064150	4736	1	0.972	0	T	C	0.301	0.04177	0.01178	0.0004088
rs6946097	rs6946097	7	150064866	0	1	0.941	0	T	C	0.3349	0.0427	0.01157	0.0002363
rs17173681	rs6946153	7	150065023	5609	0.951	0.94	0	T	A	0.3349	0.04272	0.01157	0.0002355
rs17173681	rs71537958	7	150065559	6145	1	0.932	0	C	G	0.333	0.04253	0.01165	0.000276
rs17173681	rs3757425	7	150067640	8226	1	0.934	0	C	A	0.3503	0.04424	0.01135	0.0001033
rs17173681	rs3757424	7	150067679	8265	1	0.934	0	A	C	0.3503	0.04424	0.01135	0.0001031
rs17173681	rs3757423	7	150067714	8300	1	0.934	0	T	C	0.3503	0.04424	0.01135	0.0001032
rs17173681	rs3735165	7	150068371	8957	1	0.931	0	C	T	0.3504	0.04436	0.01136	0.0001009
rs17173681	rs17173702	7	150068605	9191	1	0.945	0	A	G	0.3035	0.0425	0.01186	0.0003565
rs17173681	rs17173703	7	150068620	9206	1	0.945	0	T	C	0.3035	0.0425	0.01186	0.000356
rs17173681	rs6722	7	150068933	9519	1	0.929	0	C	T	0.3504	0.04445	0.01137	9.916e-05
rs17173681	rs1051760	7	150070630	11216	1	0.924	0	G	A	0.3504	0.04467	0.0114	9.621e-05
rs17173681	rs1051764	7	150070663	11249	1	0.924	0	C	T	0.3504	0.04469	0.0114	9.535e-05
rs17173681	rs1051823	7	150070814	11400	1	0.923	0	A	G	0.3504	0.04473	0.01141	9.468e-05
rs17173681	rs2021871	7	150071156	11742	0.953	0.919	0	C	T	0.3512	0.04501	0.01144	8.898e-05
rs17173681	rs11972067	7	150071605	12191	1	0.914	0	A	G	0.3504	0.04518	0.01147	8.77e-05
rs17173681	rs10480296	7	150072500	13086	0.807	0.89	0	C	G	0.3199	0.04377	0.01207	0.0003034
rs6971465	rs6971465	7	150074994	0	1	0.838	0	T	C	0.347	0.0391	0.01216	0.001345
rs8027521	rs8027521	15	54256258	0	1	0.98	0	C	T	0.515	0.01279	0.01077	0.2354
rs1478175	rs1478175	15	54256726	0	1	0.986	0	A	T	0.5569	0.005175	0.01083	0.633
rs1478175	rs7169118	15	54261930	5204	0.934	0.987	0	G	C	0.5707	0.00256	0.0108	0.8126
rs1478175	rs2725580	15	54262714	5988	0.905	0.992	0	G	A	0.4509	0.005484	0.01062	0.6058
rs1478175	rs2725581	15	54263271	6545	0.905	0.994	0	T	C	0.4567	0.006114	0.01064	0.5657
rs8027521	rs1478219	15	54265618	9360	0.905	1	2	C	T	0.4948	9.541e-05	0.01062	0.9928
rs8027521	rs2247125	15	54265794	9536	0.905	0.98	0	C	T	0.4821	0.0006322	0.01079	0.9533
rs8027521	rs2711595	15	54266579	10321	0.905	0.993	0	G	A	0.4457	-0.009749	0.01078	0.366
rs8027521	rs2725585	15	54268002	11744	0.905	0.991	0	A	G	0.4515	-0.008939	0.01084	0.4099
rs8027521	rs2725586	15	54268576	12318	0.905	0.99	0	T	C	0.4514	-0.008844	0.01085	0.415
rs8027521	rs2711593	15	54268829	12571	0.905	0.99	0	C	T	0.4514	-0.008529	0.01085	0.4319
rs8027521	rs1841946	15	54270111	13853	0.905	0.989	0	C	G	0.4513	-0.008294	0.01085	0.4448
rs1478175	rs1841945	15	54270397	13671	0.905	0.988	0	T	A	0.4038	-0.002453	0.01092	0.8223
rs1478175	rs2725587	15	54270645	13919	0.875	0.99	0	C	A	0.4567	0.004769	0.01071	0.6563
rs1478175	rs2243799	15	54271948	15222	0.905	0.995	0	A	T	0.4531	0.008635	0.01066	0.4182
rs1478175	rs2061747	15	54274414	17688	0.87	0.997	0	T	C	0.4527	0.008854	0.01065	0.4059
rs1478175	rs2251236	15	54275414	18688	0.87	0.988	0	A	G	0.4575	0.01064	0.0107	0.3206

## Sheet: best_proxies
ori.snp	best.proxy	dist	rsq	chr	pos	info	type	coded_all	noncoded_all	AF_coded_all	beta	se	pval
rs347593	rs347593	0	1	3	11248957	1	2	G	C	0.8133	-0.01222	0.01326	0.3569
rs2594989	rs2594989	0	1	3	11316143	0.981	0	T	C	0.8233	-0.01522	0.0139	0.274
rs7781827	rs7781827	0	1	7	150008858	0.945	0	C	T	0.2905	0.05207	0.01209	1.827e-05
rs17837498	rs17837498	0	1	7	150009679	0.947	0	G	A	0.2904	0.05203	0.01208	1.831e-05
rs11975886	rs11975886	0	1	7	150010362	0.947	0	A	G	0.2904	0.05203	0.01208	1.824e-05
rs7806429	rs7806429	0	1	7	150013393	0.952	0	C	T	0.2892	0.05223	0.01204	1.603e-05
rs7788316	rs7788316	0	1	7	150013995	0.953	0	T	A	0.289	0.05236	0.01202	1.478e-05
rs2159236	rs2159236	0	1	7	150017214	0.967	0	G	A	0.2844	0.05153	0.01203	2.009e-05
rs2108854	rs2108854	0	1	7	150017408	0.966	0	C	T	0.285	0.05149	0.01201	2.008e-05
rs11767726	rs11767726	0	1	7	150018096	0.965	0	T	G	0.2852	0.05153	0.01201	1.975e-05
rs2108852	rs2108852	0	1	7	150019628	0.967	0	C	T	0.2851	0.05147	0.012	1.982e-05
rs1962004	rs1962004	0	1	7	150020381	1	2	A	G	0.273	0.04913	0.012	4.577e-05
rs1983440	rs1983440	0	1	7	150023941	0.961	0	C	G	0.2776	0.05034	0.01216	3.789e-05
rs4554381	rs4554381	0	1	7	150025567	0.954	0	A	G	0.2765	0.05094	0.01219	3.172e-05
rs11764936	rs11764936	0	1	7	150025915	0.977	0	T	G	0.2674	0.04985	0.01216	4.47e-05
rs10952250	rs10952250	0	1	7	150025966	0.953	0	C	T	0.2765	0.05095	0.01219	3.175e-05
rs10247016	rs10247016	0	1	7	150026169	0.948	0	G	C	0.3461	0.04883	0.01144	2.182e-05
rs11769348	rs11769348	0	1	7	150026753	0.98	0	C	T	0.2685	0.04923	0.01215	5.477e-05
rs3735171	rs3735171	0	1	7	150033882	0.958	0	G	A	0.2689	0.04977	0.01231	5.703e-05
rs3735170	rs3735170	0	1	7	150034184	0.958	0	C	T	0.2688	0.0498	0.01232	5.728e-05
rs3735169	rs3735169	0	1	7	150034378	0.957	0	G	A	0.2688	0.0498	0.01233	5.765e-05
rs1047575	rs1047575	0	1	7	150035500	0.934	0	G	C	0.2786	0.04535	0.01237	0.0002584
rs10278590	rs4721	0	1	7	150035526	0.852	0	G	T	0.4058	0.04346	0.01177	0.0002362
rs17173617	rs17173617	0	1	7	150038023	0.938	0	C	G	0.2806	0.05399	0.01219	1.055e-05
rs3735167	rs3735167	0	1	7	150039555	0.952	0	T	C	0.2736	0.05243	0.01227	2.122e-05
rs6964110	rs6964110	0	1	7	150041836	0.954	0	G	T	0.2747	0.05135	0.01226	3.088e-05
rs9640161	rs9640161	0	1	7	150045910	0.908	0	A	C	0.3699	0.04476	0.01141	9.428e-05
rs10259796	rs10259796	0	1	7	150050427	0.962	0	C	T	0.2988	0.0446	0.01187	0.0001824
rs17173681	rs17173681	0	1	7	150059414	0.992	0	T	C	0.3034	0.04272	0.01165	0.0002576
rs7800196	rs7800196	0	1	7	150061534	0.964	0	G	C	0.3191	0.04547	0.01152	8.536e-05
rs6946097	rs6946097	0	1	7	150064866	0.941	0	T	C	0.3349	0.0427	0.01157	0.0002363
rs1051760	rs1051760	0	1	7	150070630	0.924	0	G	A	0.3504	0.04467	0.0114	9.621e-05
rs1051764	rs1051764	0	1	7	150070663	0.924	0	C	T	0.3504	0.04469	0.0114	9.535e-05
rs6971465	rs6971465	0	1	7	150074994	0.838	0	T	C	0.347	0.0391	0.01216	0.001345
rs8027521	rs8027521	0	1	15	54256258	0.98	0	C	T	0.515	0.01279	0.01077	0.2354
rs1478175	rs1478175	0	1	15	54256726	0.986	0	A	T	0.5569	0.005175	0.01083	0.633
